# Supplementary material for: Novel Pyroptosis-Related Gene Signatures Identified as the Prognostic Biomarkers for Bladder Carcinoma
Source: Front Oncol. 2022 Jun 30;12:881860. doi: 10.3389/fonc.2022.881860 (PMC9280833; doi:10.3389/fonc.2022.881860)
Supplement: Supplementary file 1 [file DataSheet_1.xls]

gene	conMean	treatMean	logFC	pValue	fdr
CTSV	0.675377775736842	4.59608247907246	2.76663807680997	1.78634084848865e-06	2.67951127273297e-05
VIM	171.82753293	100.596643320969	-0.772379059933556	1.10462768430654e-05	0.000108658233618117
PRDM1	10.5737860731579	3.9956827306087	-1.40397810538745	0.0226734840435244	0.0348822831438837
TUBB6	45.3035102805263	24.2376392140821	-0.902373655069942	3.13919898405676e-05	0.000188351939043406
MEG3	3.35740902526316	1.51541579941063	-1.14763461357277	5.42711120712765e-07	1.62813336213829e-05
CAPN1	45.2013188531579	66.6971532669299	0.56126031914399	0.0013679807487453	0.00328315379698872
GSDMB	4.76226102105263	9.55889060905314	1.00519649347967	0.00761085179713401	0.0130471745093726
MIR25	2.16456461684211	7.71305959295894	1.83322638884747	2.17189581028513e-07	1.30313748617108e-05
PYCARD	12.63630068	25.0470543568527	0.98706677470349	0.000416466102584147	0.00131515611342362
TFAM	5.25291828842105	7.75207966295169	0.561464253566706	8.47188181490324e-05	0.000380450461196797
PECAM1	27.0389794731579	13.0204341623478	-1.05426314576942	1.98791916577998e-05	0.000149093937433498
TXNIP	235.368950307368	137.926500639691	-0.771024336626033	5.02665380624547e-05	0.000274181116704298
CRTAC1	50.1989721957895	16.1013698200604	-1.64047439537959	0.000353518364663237	0.00117839454887746
KLF3-AS1	0.712977451578947	0.409695249376812	-0.799305286991635	0.00411156618473715	0.00795787003497513
GSDMD	13.7914318642105	20.6206865043865	0.58032011456672	0.000591067569856683	0.00168876448530481
AIM2	2.89095084894737	11.61922823893	2.00689826075774	0.0182990209426435	0.0288931909620687
NLRP7	0.0606929166315789	4.88001812139855	6.32921454306961	0.000156281349618332	0.000586055061068745
IL36G	0.210331343684211	2.52928104909903	3.58799159319677	0.000823958282532059	0.00214945638921407
AGER	2.19833319947368	3.35077940063043	0.608086638585077	0.00699702623306013	0.0123476933524591
NEK7	14.3329625042105	9.93683766205556	-0.528478132444484	0.0262396634899593	0.039359495234939
NLRP3	1.05002738473684	0.630209235630435	-0.736524151777667	2.84383257447998e-05	0.000188351939043406
CDKN2B-AS1	0.0497522126315789	0.344268843905797	2.79070303069029	0.00203420648086573	0.00435901388756942
EEF2K	8.6313953131579	5.53999871338164	-0.639708156730206	0.00293499931820697	0.00586999863641394
METTL3	4.33122572736842	6.98073757765942	0.688604115922671	1.26767939221137e-05	0.000108658233618117
CASP3	11.17715188	17.5157491048696	0.648100077063647	7.13045278775468e-05	0.000356522639387734
TREM2	1.88812075263158	8.00656411812319	2.08423223362206	8.87717742792526e-05	0.000380450461196797
CASP8	2.90270585894737	4.39231465599758	0.597583023444273	0.00233583357663941	0.00483275912408154
BSG	138.416129636842	198.372549338027	0.519200330273731	0.000440707739823312	0.00132212321946994
FOXO3	8.63414437947368	6.03263091302899	-0.517265899188407	0.000346008584230908	0.00117839454887746
NFE2L2	40.1338598910526	24.5672706528672	-0.708082326915988	1.18159572701022e-06	2.36319145402044e-05
NLRP1	3.80085193263158	2.68011688478261	-0.504026903527009	0.00449229849851071	0.00842305968470758
